# Supplementary material for: Predictive Model for Opioid Use Disorder in Chronic Pain: A Development and Validation Study
Source: Biomedicines. 2024 Sep 10;12(9):2056. doi: 10.3390/biomedicines12092056 (PMC11428664; doi:10.3390/biomedicines12092056)
Supplement: Supplementary file 1 [file biomedicines-12-02056-s001.zip]

Archive with 1 entries (1 files):
- biomedicines-3197445-supplementary.pdf
